# Supplementary material for: Effects of prenatal exposure to (es)citalopram and maternal depression during pregnancy on DNA methylation and child neurodevelopment
Source: Transl Psychiatry. 2023 May 5;13:149. doi: 10.1038/s41398-023-02441-2 (PMC10163054; doi:10.1038/s41398-023-02441-2)
Supplement: Supplementary file 2 — Supplementary Information, Supplementary Table 8 [file 41398_2023_2441_MOESM2_ESM.xlsx]

## Sheet: ASQ psychomotor, 3 years
cgid	p value	FDR-adjusted p value	Associated genes
cg10047026	2.61e-07	0.0238851	ARRB2
cg17612569	3.14e-07	0.0238851	ATP5J
cg06666376	1.95e-07	0.0238851	C19orf77
cg15148078	1.377e-06	0.0473879	C19orf77
cg17223846	1.236e-06	0.0473879	C19orf77
cg18795569	9.25e-07	0.0444721	C19orf77
cg22105158	2.86e-07	0.0238851	C19orf77
cg22429776	1.74e-07	0.0238851	CAPZA1
cg02716779	3.4e-08	0.0132471	DNM1
cg09516963	1.203e-06	0.0473879	DYRK2
cg06513015	2.05e-07	0.0238851	ERV3-1
cg19869442	1.078e-06	0.0473879	FAM45A
cg19869442	1.078e-06	0.0473879	FAM45B
cg17612569	3.14e-07	0.0238851	GABPA
cg03289961	4.26e-07	0.0252185	HADHB
cg26919182	3.47e-07	0.0238851	PPP1R12B
cg08906898	3.72e-07	0.0238851	RBM39
cg11643285	1.59e-07	0.0238851	RFTN1
cg17238319	1.416e-06	0.0473879	RFTN1
cg25294185	3.11e-07	0.0238851	RNASEH2C
cg22429776	1.74e-07	0.0238851	ST7L
cg07852945	1.234e-06	0.0473879	TLE1
cg12691488	1.322e-06	0.0473879	NA
cg15228509	7.65e-07	0.0392306	NA
cg21148594	2e-09	0.0016654	NA
cg23719534	4.63e-07	0.0254385	NA

## Sheet: ASQ communication trajectory
cgid	p value	FDR-adjusted p value	Associated genes
cg17302986	2.17687e-06	0.0188251	AK8
cg06550082	8.80926e-06	0.0376468	ARID3C
cg05189804	1.25559e-06	0.0155942	ASAM
cg13628106	1.56539e-05	0.0495447	ATP1A3
cg06868955	1.11054e-05	0.0424163	ATP5G2
cg17612569	1.41167e-06	0.0162721	ATP5J
cg23050969	1.55776e-05	0.0495426	ATP6V1B1
cg23050969	1.55776e-05	0.0495426	ATP6V1B1-AS1
cg02344735	1.47432e-07	0.0086677	B3GAT2
cg24608218	3.12038e-06	0.0230312	BASP1
cg03223580	1.09422e-05	0.0424163	BBS10
cg01710649	5.9291e-06	0.0304223	BEGAIN
cg07787187	7.70425e-07	0.0130473	BEGAIN
cg09429753	5.29054e-07	0.0121238	BEGAIN
cg21193577	5.94069e-07	0.0121238	BEGAIN
cg26279372	3.46271e-06	0.0236758	BEGAIN
cg24526899	7.69473e-06	0.035043	BMP4
cg07021181	4.39037e-06	0.0266068	BSX
cg08084655	1.40087e-05	0.04649	BTBD17
cg17953385	6.48296e-06	0.0317271	C10orf41
cg23657179	1.20435e-05	0.0441395	C10orf41
cg17457912	1.01245e-06	0.0144303	C17orf91
cg03853809	1.02839e-05	0.040799	C1orf115
cg23103726	3.00453e-07	0.0110116	C20orf166-AS1
cg24847993	8.34973e-06	0.0367747	C9orf171
cg23579062	2.99194e-07	0.0110116	C9orf25
cg17302986	2.17687e-06	0.0188251	C9orf9
cg15573830	2.93796e-06	0.0228405	CACNA2D3
cg04085339	5.39293e-06	0.0290257	CACYBP
cg12119997	2.36224e-07	0.0110116	CACYBP
cg16743289	1.14477e-05	0.0425639	CACYBP
cg25439374	1.2385e-05	0.044752	CACYBP
cg07238401	5.54216e-06	0.0294175	CALCA
cg07589381	2.75788e-07	0.0110116	CASZ1
cg07628841	1.4816e-06	0.0162721	CCDC121
cg09813089	3.03854e-06	0.0229276	CCDC15
cg15521034	1.54429e-05	0.0493181	CCDC15
cg18472410	2.0851e-06	0.0186604	CCDC152
cg17375267	1.40137e-05	0.04649	CCDC8
cg11479256	9.24359e-06	0.0386649	CDH22
cg05833851	4.7885e-06	0.0277103	CLYBL
cg09208209	3.45757e-06	0.0236758	CRISP1
cg17731305	1.60195e-05	0.0496606	CRISP2
cg22524514	8.21286e-06	0.0365378	CST6
cg16608318	5.23641e-06	0.0283818	CYP4F22
cg08167066	5.47351e-07	0.0121238	CYS1
cg16938805	1.47455e-05	0.0480884	DBX1
cg19929166	6.88488e-07	0.0126653	DCUN1D4
cg23579062	2.99194e-07	0.0110116	DNAI1
cg02716779	7.8869e-07	0.0130473	DNM1
cg09516963	1.2637e-06	0.0155942	DYRK2
cg23288337	1.35904e-05	0.0462207	ECEL1P2
cg24578493	7.95229e-06	0.0357924	EIF3L
cg14885781	1.61641e-05	0.0496606	EPB41L1
cg22262738	5.18853e-06	0.0283818	EPB41L1
cg19002763	6.44891e-06	0.0317271	EPB49
cg20007836	9.77152e-06	0.0397263	ERBB2
cg06513015	1.07136e-07	0.0079798	ERV3-1
cg02755759	1.63104e-06	0.0169077	EXOSC2
cg05749985	1.36323e-05	0.0462207	EXOSC2
cg14614094	6.30053e-06	0.0314884	EXOSC2
cg09987596	4.47422e-06	0.0266945	FAM123C
cg07430714	1.73155e-06	0.0170858	FAM124A
cg19869442	4.64666e-06	0.0273358	FAM45A
cg19869442	4.64666e-06	0.0273358	FAM45B
cg25719573	9.6249e-06	0.039614	FBLIM1
cg13203474	1.06545e-05	0.0418381	FBN2
cg22167400	1.57666e-07	0.0086677	FLJ40504
cg17612569	1.41167e-06	0.0162721	GABPA
cg04464446	1.61241e-09	0.000620497	GAL
cg06414073	2.51053e-06	0.0206044	GAS2L3
cg08475716	1.52224e-06	0.0162721	GAS2L3
cg02364642	1.15672e-05	0.0428015	GEFT
cg19716816	7.2448e-08	0.00703156	GMCL1
cg07628841	1.4816e-06	0.0162721	GPN1
cg14454121	1.19368e-05	0.0439577	GPRC5A
cg02758552	1.57974e-06	0.0166554	GPX1
cg08232407	1.9312e-06	0.0180003	GRM4
cg27602795	1.28448e-05	0.0451416	GRM4
cg05894673	1.42846e-05	0.0470826	GSK3A
cg11284736	1.60786e-05	0.0496606	HDGFRP3
cg05349837	1.12926e-06	0.0152481	HOXC4
cg12075107	6.30094e-07	0.0121238	HOXC4
cg15772924	5.86688e-06	0.0303051	HOXC4
cg26472714	5.50651e-06	0.0294175	HOXC4
cg15772924	5.86688e-06	0.0303051	HOXC5
cg15772924	5.86688e-06	0.0303051	HOXC6
cg10062316	2.14685e-06	0.0188251	HSD17B13
cg13411060	7.05093e-06	0.0331952	IGDCC3
cg13385210	1.63332e-05	0.0498014	IGFBP4
cg26733795	8.36168e-06	0.0367747	INSRR
cg01637609	1.94117e-06	0.0180003	ITGA2B
cg27532360	1.10482e-05	0.0424163	ITGA2B
cg27244521	3.40255e-06	0.0236758	KCNJ5
cg01923099	6.19972e-06	0.0313923	KCNQ1DN
cg25259712	3.54517e-06	0.0237265	LDB3
cg18876007	8.65207e-06	0.0374106	LHX8
cg18059621	6.67332e-06	0.0323027	LINC01159
cg23564243	3.11534e-06	0.0230312	LOC100271722
cg04123862	6.87763e-06	0.0328781	LOC101927267
cg10476600	9.55168e-06	0.039524	LOC101927267
cg27541261	4.19425e-06	0.026257	LOC101927292
cg08961287	7.11647e-06	0.0331952	LOC254559
cg20467658	1.58895e-05	0.0496606	LOC254559
cg25701444	1.27258e-05	0.0449987	LOC400043
cg04946709	8.76266e-06	0.0376468	LOC644649
cg23975887	1.76289e-06	0.0171748	LOC650226
cg19600115	1.39834e-06	0.0162721	LRRC3B
cg23683683	3.46584e-09	0.000889164	LRRC3B
cg16374663	2.45125e-06	0.0206044	LTK
cg06849059	1.5707e-05	0.0495447	LZTS3
cg11590860	1.4904e-05	0.0484004	LZTS3
cg17337348	9.7823e-06	0.0397263	MCMDC2
cg19438887	1.51653e-06	0.0162721	MESP1
cg23103726	3.00453e-07	0.0110116	MIR1-1HG
cg24578493	7.95229e-06	0.0357924	MIR659
cg11138095	7.04191e-06	0.0331952	MLNR
cg12818517	1.39565e-05	0.04649	MT1B
cg15078122	1.91073e-06	0.0180003	MYBPC2
cg06478649	3.25681e-06	0.0234263	MYF5
cg26411128	1.13781e-05	0.0425639	MYF5
cg19765154	1.37816e-05	0.046319	NAB1
cg13707560	6.17879e-07	0.0121238	NME5
cg22287711	1.18222e-06	0.0155942	NRG2
cg26733795	8.36168e-06	0.0367747	NTRK1
cg26397250	4.99575e-07	0.0121238	PDE6B
cg20773576	1.51919e-06	0.0162721	PELI3
cg17724687	1.34437e-05	0.0462207	PER3
cg20823695	3.29297e-06	0.023467	PEX10
cg23928726	4.4174e-07	0.0121238	PEX10
cg16457797	1.60129e-05	0.0496606	PFN3
cg20095656	7.30882e-08	0.00703156	PFN3
cg20007836	9.77152e-06	0.0397263	PGAP3
cg06618097	1.22359e-07	0.0079798	PNMAL2
cg04284140	3.43934e-06	0.0236758	POLD2
cg26919182	5.35147e-07	0.0121238	PPP1R12B
cg19379572	9.85865e-06	0.0397263	PRICKLE1
cg23719534	4.45042e-07	0.0121238	PRKXP1
cg09209787	4.12625e-06	0.026257	PROX1-AS1
cg21784396	6.51319e-06	0.0317271	PRRT4
cg26186954	1.25596e-05	0.0449607	PSKH2
cg21788470	2.97405e-06	0.0228816	PTHLH
cg00079023	5.66882e-06	0.0294804	PURA
cg01552059	1.52039e-05	0.0489613	QARS
cg08034535	7.61888e-07	0.0130473	RAB33B
cg22373112	4.77494e-07	0.0121238	RAB5C
cg01424901	1.23175e-05	0.0447177	RAP1GAP
cg14250714	6.34758e-06	0.0315189	RASGEF1A
cg17330048	1.27456e-05	0.0449987	RASGRF2
cg26725862	3.22992e-06	0.0234263	RBM20
cg14466942	1.05113e-05	0.0414873	RBM24
cg08906898	5.9545e-07	0.0121238	RBM39
cg26257968	9.37446e-06	0.0390004	RERG
cg00148935	1.27558e-06	0.0155942	RFTN1
cg11643285	1.6476e-06	0.0169077	RFTN1
cg17238319	6.21502e-07	0.0121238	RFTN1
cg25294185	1.7666e-07	0.00906445	RNASEH2C
cg07513768	1.35448e-05	0.0462207	RPLP1
cg00658082	5.59576e-06	0.0294804	RTKN
cg26090072	1.0984e-07	0.0079798	RTKN
cg03607728	2.04272e-06	0.018552	RWDD2B
cg05468028	4.26443e-06	0.026257	RWDD2B
cg07282816	7.4158e-06	0.0343831	SARM1
cg19881928	6.26332e-06	0.0314884	SCN4A
cg11071682	4.65273e-06	0.0273358	SERTAD4
cg16924584	1.06799e-08	0.00205495	SERTAD4
cg09241427	2.89209e-06	0.0227133	SHANK2
cg04874129	1.10053e-05	0.0424163	SLC6A2
cg05100634	8.60107e-06	0.0374106	SMAD2
cg23109891	7.67283e-06	0.035043	SOX10
cg05198393	1.14245e-05	0.0425639	SOX2-OT
cg16246169	3.00271e-06	0.0228816	SOX2OT
cg02557933	3.93271e-06	0.025651	SPEG
cg09468328	9.36515e-07	0.0135998	SPSB1
cg08772588	8.50831e-07	0.0130473	SSC5D
cg05920424	1.22352e-05	0.0446297	SYT3
cg11565911	1.11031e-06	0.0152481	TBC1D15
cg26355737	2.62019e-07	0.0110116	TFDP1
cg07852945	2.57002e-06	0.0206044	TLE1
cg22656420	8.30388e-07	0.0130473	TLX2
cg13296371	4.68797e-08	0.00601351	TMEM128
cg23338977	1.61954e-05	0.0496606	TMEM256
cg23338977	1.61954e-05	0.0496606	TMEM256-PLSCR3
cg14990483	6.91147e-07	0.0126653	TP53TG3D
cg04240553	2.22307e-06	0.019011	TRADD
cg25492837	6.07718e-06	0.0309756	TRIM9
cg11798891	4.97336e-06	0.02825	TSNARE1
cg05444548	1.45904e-05	0.0477851	TTC18
cg23816205	7.08805e-06	0.0331952	TTYH1
cg12607525	1.14322e-05	0.0425639	UBTF
cg00039057	1.14348e-05	0.0425639	UCRC
cg14063331	1.64534e-05	0.0498557	UNC13A
cg12309479	1.02023e-05	0.040685	UQCRC1
cg05170070	7.98231e-07	0.0130473	USP43
cg27181253	1.27365e-05	0.0449987	WNT2B
cg13043138	4.72016e-06	0.0275218	WNT6
cg19837003	1.25363e-05	0.0449607	WNT6
cg02989351	3.729e-08	0.00574007	YWHAQ
cg00039057	1.14348e-05	0.0425639	ZMAT5
cg12957265	9.22841e-06	0.0386649	ZNF280D
cg27086690	1.23584e-06	0.0155942	ZNF280D
cg08247450	5.22347e-06	0.0283818	AADAT
cg00958775	8.36148e-07	0.0130473	NA
cg01090821	8.81513e-07	0.0130473	NA
cg01247464	1.45823e-06	0.0162721	NA
cg01561506	1.36249e-05	0.0462207	NA
cg02525826	4.42769e-06	0.0266233	NA
cg02975386	4.9715e-06	0.02825	NA
cg02992762	4.08542e-06	0.026257	NA
cg03329019	3.66636e-07	0.0121238	NA
cg03441844	1.50635e-05	0.0487128	NA
cg03618918	3.50684e-06	0.0236758	NA
cg04637454	3.72703e-06	0.0245172	NA
cg04912710	1.42844e-06	0.0162721	NA
cg05259305	8.72297e-07	0.0130473	NA
cg06599908	4.47312e-07	0.0121238	NA
cg06769994	1.67652e-06	0.0169781	NA
cg06928703	1.70513e-06	0.0170436	NA
cg06951677	3.8638e-07	0.0121238	NA
cg06980966	5.66893e-06	0.0294804	NA
cg07077978	1.78808e-06	0.0172025	NA
cg09404429	1.29673e-06	0.0155942	NA
cg09463030	5.16965e-06	0.0283818	NA
cg09696045	5.79853e-07	0.0121238	NA
cg11097291	6.77059e-06	0.0325687	NA
cg11334165	1.61326e-05	0.0496606	NA
cg11704490	1.08002e-06	0.0151135	NA
cg12168054	1.53525e-05	0.0492337	NA
cg12691488	2.04888e-06	0.018552	NA
cg12837463	3.47968e-06	0.0236758	NA
cg13410002	8.94609e-06	0.0378317	NA
cg13607218	2.54569e-06	0.0206044	NA
cg14442177	7.54229e-06	0.0347601	NA
cg14577902	2.47862e-06	0.0206044	NA
cg14624881	7.86417e-06	0.035604	NA
cg14844141	4.2326e-06	0.026257	NA
cg14867085	1.3716e-05	0.0463005	NA
cg15228509	7.35557e-07	0.0130473	NA
cg15426459	8.19017e-06	0.0365378	NA
cg15660468	1.021e-09	0.000620497	NA
cg16813662	9.9119e-06	0.0397329	NA
cg17262143	1.35519e-05	0.0462207	NA
cg17758363	4.16855e-06	0.026257	NA
cg17918558	4.23805e-06	0.026257	NA
cg18179044	1.24417e-07	0.0079798	NA
cg18402261	3.14204e-06	0.0230312	NA
cg18464802	5.07665e-07	0.0121238	NA
cg18758483	2.16127e-06	0.0188251	NA
cg18824027	4.33907e-07	0.0121238	NA
cg19059954	5.05297e-06	0.0283818	NA
cg19115164	1.63707e-05	0.0498014	NA
cg19215876	2.52168e-06	0.0206044	NA
cg19506803	2.77546e-07	0.0110116	NA
cg19566828	5.09446e-06	0.0283818	NA
cg19966745	8.85344e-06	0.0376468	NA
cg20290479	4.36001e-06	0.0266068	NA
cg20299935	2.89154e-06	0.0227133	NA
cg20794351	1.31155e-05	0.0456759	NA
cg21399510	1.11324e-05	0.0424163	NA
cg21465451	1.29598e-06	0.0155942	NA
cg21785145	4.99186e-06	0.02825	NA
cg23058405	1.43147e-05	0.0470826	NA
cg23261715	1.09187e-05	0.0424163	NA
cg23859086	3.60673e-06	0.0239304	NA
cg25436634	9.82554e-06	0.0397263	NA
cg25464265	1.30718e-05	0.0456759	NA
cg25597878	4.8508e-07	0.0121238	NA
cg27629992	8.619e-06	0.0374106	NA

## Sheet: ASQ psychomotor trajectory
cgid	p value	FDR-adjusted p value	Associated genes
cg17612569	1.62388e-07	0.0285053	ATP5J
cg15418534	1.67927e-06	0.0484135	COL2A1
cg09516963	1.31044e-06	0.0458447	DYRK2
cg06513015	5.80099e-07	0.0343442	ERV3-1
cg00292971	9.41113e-07	0.0381226	FAM131B
cg19869442	6.75664e-07	0.0344803	FAM45A
cg19869442	6.75664e-07	0.0344803	FAM45B
cg17612569	1.62388e-07	0.0285053	GABPA
cg22820425	7.61196e-07	0.0344803	KIFC3
cg17119170	3.70226e-07	0.0316606	LOC100128239
cg00832563	5.32359e-07	0.0341443	LOC101929295
cg13300231	1.96133e-06	0.0484135	LOC283299
cg00372774	2.96208e-07	0.0316606	LOC648691
cg13045294	1.94575e-06	0.0484135	LTBP4
cg11835575	1.94224e-06	0.0484135	MEGF6
cg19098932	1.96017e-06	0.0484135	PEX10
cg20823695	1.56612e-06	0.0484135	PEX10
cg23928726	1.49042e-07	0.0285053	PEX10
cg26919182	2.2222e-07	0.0285053	PPP1R12B
cg00372774	2.96208e-07	0.0316606	PRAME
cg23719534	4.45042e-07	0.0121238	PRKXP1
cg08906898	4.13161e-07	0.031799	RBM39
cg00148935	8.06396e-07	0.0344803	RFTN1
cg11643285	6.90715e-07	0.0344803	RFTN1
cg17238319	1.27942e-06	0.0458447	RFTN1
cg25294185	5.12423e-07	0.0341443	RNASEH2C
cg10334916	2.00967e-06	0.0484135	RNPEPL1
cg09241427	7.62843e-08	0.0285053	SHANK2
cg08336861	1.81033e-06	0.0484135	ZNF302
cg09696045	1.87221e-07	0.0285053	NA
cg11460509	2.20109e-07	0.0285053	NA
cg15228509	3.57311e-07	0.0316606	NA
cg15594471	1.05936e-06	0.0407668	NA
cg15861022	1.79824e-06	0.0484135	NA
cg16843718	2.0129e-06	0.0484135	NA
