# Supplementary material for: Effects of prenatal exposure to (es)citalopram and maternal depression during pregnancy on DNA methylation and child neurodevelopment
Source: Transl Psychiatry. 2023 May 5;13:149. doi: 10.1038/s41398-023-02441-2 (PMC10163054; doi:10.1038/s41398-023-02441-2)
Supplement: Supplementary file 3 — Supplementary Information, Supplementary Table 12 [file 41398_2023_2441_MOESM3_ESM.xlsx]

## Sheet: ASQ psychomotor, 3 years
CpG ID	Genomic Coordinate (hg19)	Chr (hg19)	Associated Genes	CpG in Feature of Gene, respectively	Cor Blood-BA7	Cor Blood- BA10	Cor Blood- BA20	Mean Cor All Brain	SD Mean Cor All Brain	Percentile of Mean Cor All Brain (positive)	Percentile of Mean Cor All Brain (negative)	Mean Change Beta with Blood Cell Composition Normalization	Mean Change Beta with Brain Cell Composition Normalization	Percentile rank of CpG Change Beta with Blood Cell Comp	Percentile rank of CpG Change Beta with Brain Cell Comp	Var in Blood	Var in All Brain	Var in BA7	Var in BA10	Var in BA20
cg10047026	4613992	17	ARRB2	promoter	0.655882352941176	0.567647058823529	0.244117647058824	0.48921568627451	0.216797493995059	0.9	-	0.01	0	50-75% (Blood Cell Comp.)	<50% (Brain Cell Comp.)	0.0618564108891996	0.0658698400746282	0.0475189578292776	0.0916505417694985	0.0481372513773123
cg17612569	27107221	21	ATP5J, GABPA	intragenic, promoter	0.470588235294118	0.452941176470588	0.247058823529412	0.390196078431372	0.124274132372477	0.9	-	0.04	0.01	75-90% (Blood Cell Comp.)	50-75% (Brain Cell Comp.)	0.133775390751733	0.141350331077535	0.129170712357974	0.144247576029515	0.136116158869085
cg17223846	3480363	19	C19orf77	promoter	0.385294117647059	0.258823529411765	0.35	0.331372549019608	0.0652605460417358	75-90%	-	0.05	0.01	90% (Blood Cell Comp.)	75-90% (Brain Cell Comp.)	0.183949835439449	0.125419566742751	0.0967360147352161	0.130791470532005	0.0897783973865156
cg18795569	3480508	19	C19orf77	promoter	0.435294117647059	0.341176470588235	0.391176470588235	0.38921568627451	0.0470894508177366	0.9	-	0.03	0.02	75-90% (Blood Cell Comp.)	75-90% (Brain Cell Comp.)	0.123033772361936	0.136274626176162	0.126549732184487	0.134527404453494	0.110242897826749
cg15148078	3480561	19	C19orf77	promoter	0.426470588235294	0.314705882352941	0.255882352941176	0.332352941176471	0.0866524697803308	75-90%	-	0.03	0.02	75-90% (Blood Cell Comp.)	75-90% (Brain Cell Comp.)	0.16013565144969	0.136097442590532	0.11156579295634	0.120261913358541	0.14005918906358
cg06666376	3480596	19	C19orf77	promoter	0.685294117647059	0.170588235294118	0.370588235294118	0.408823529411765	0.259474448875756	0.9	-	0.03	0.02	75-90% (Blood Cell Comp.)	75-90% (Brain Cell Comp.)	0.132928698869145	0.128588141303772	0.115954039807193	0.135902488259727	0.122718392672244
cg22105158	3480672	19	C19orf77	promoter	0.347058823529412	0.0705882352941176	0.197058823529412	0.204901960784314	0.138402068775332	50-75%	-	0.04	0.02	75-90% (Blood Cell Comp.)	75-90% (Brain Cell Comp.)	0.1553641286427	0.128944624397317	0.106451517964501	0.150918664724491	0.11787213753714
cg22429776	113162371	1	CAPZA1, ST7L	promoter, promoter	0.0235294117647059	0.0264705882352941	-0.152941176470588	-0.0343137254901961	0.102744910941305	-	<50%	0	0	<50% (Blood Cell Comp.)	<50% (Brain Cell Comp.)	0.00947291506134302	0.012566951478355	0.0130882275849304	0.00865945080167743	0.0132301591190989
cg08906898	34319899	20	RBM39	intragenic	0.352941176470588	0.223529411764706	0.2	0.258823529411765	0.0823529411764706	75-90%	-	0.01	0.03	50-75% (Blood Cell Comp.)	75-90% (Brain Cell Comp.)	0.0553449151207968	0.120201794714863	0.0738124284646205	0.130988616654541	0.118578709512102

## Sheet: ASQ communication trajectories
CpG ID	Genomic Coordinate (hg19)	Chr (hg19)	Associated Genes	CpG in Feature of Gene, respectively	Cor Blood-BA7	Cor Blood- BA10	Cor Blood- BA20	Mean Cor All Brain	SD Mean Cor All Brain	Percentile of Mean Cor All Brain (positive)	Percentile of Mean Cor All Brain (negative)	Mean Change Beta with Blood Cell Composition Normalization	Mean Change Beta with Brain Cell Composition Normalization	Percentile rank of CpG Change Beta with Blood Cell Comp	Percentile rank of CpG Change Beta with Brain Cell Comp	Var in Blood	Var in All Brain	Var in BA7	Var in BA10	Var in BA20
cg08247450	171011099	4	AADAT	promoter	-0.370588235294118	-0.132352941176471	0.211764705882353	-0.0970588235294118	0.292776353347713	-	<50%	0.02	0	50-75% (Blood Cell Comp.)	<50% (Brain Cell Comp.)	0.0773142027489086	0.0211097135336957	0.0254709365728628	0.0143675066116152	0.0237615119183436
cg09987596	131513705	2	AMER3, AMER3	intragenic, promoter	0.394117647058824	0.108823529411765	0.120588235294118	0.207843137254902	0.161425669669179	50-75%	-	0	0	<50% (Blood Cell Comp.)	<50% (Brain Cell Comp.)	0.0112899173485531	0.0111906905400573	0.0127412814406289	0.00934814972714032	0.00816935947069348
cg04946709	59789030	16	APOOP5	promoter	0.673529411764706	0.508823529411765	0.126470588235294	0.436274509803922	0.280652559733366	0.9	-	0.02	0.01	75-90% (Blood Cell Comp.)	50-75% (Brain Cell Comp.)	0.121060026369685	0.117704134411223	0.113700430600941	0.107940152301337	0.105877831783957
cg02364642	58005758	12	ARHGEF25	intragenic	0.0617647058823529	-0.4	-0.326470588235294	-0.22156862745098	0.248112831050611	-	50-75%	0.03	0.01	75-90% (Blood Cell Comp.)	75-90% (Brain Cell Comp.)	0.123824337082574	0.0733315889271063	0.0414526205037043	0.0995329172244637	0.0708592075849617
cg06550082	34624160	9	ARID3C	intragenic	0.0235294117647059	-0.0676470588235294	0.102941176470588	0.0196078431372549	0.0853617041217264	<50%	-	0.03	0.01	75-90% (Blood Cell Comp.)	50-75% (Brain Cell Comp.)	0.133920050040486	0.069807041999243	0.0555083335682169	0.0817812318803139	0.0589593457493387
cg06868955	54069197	12	ATP5G2	intragenic	0.0558823529411765	-0.0323529411764706	-0.0235294117647059	0	0.048596210711348	-	-	0.03	0	75-90% (Blood Cell Comp.)	50-75% (Brain Cell Comp.)	0.132111907688959	0.0953175966180192	0.0597837977774365	0.0817555154805509	0.0709741985947373
cg17612569	27107221	21	ATP5J, GABPA	intragenic, promoter	0.470588235294118	0.452941176470588	0.247058823529412	0.390196078431372	0.124274132372477	0.9	-	0.04	0.01	75-90% (Blood Cell Comp.)	50-75% (Brain Cell Comp.)	0.133775390751733	0.141350331077535	0.129170712357974	0.144247576029515	0.136116158869085
cg02344735	71664559	6	B3GAT2	intragenic	-0.152941176470588	-0.0264705882352941	-0.276470588235294	-0.151960784313725	0.125002883473086	-	50-75%	0.03	0.07	75-90% (Blood Cell Comp.)	90% (Brain Cell Comp.)	0.160580288338459	0.220166034419052	0.123903697844782	0.268899545920783	0.189218878064914
cg24608218	17219239	5	BASP1	intragenic	0.147058823529412	0.3	0.0117647058823529	0.152941176470588	0.14420765496625	50-75%	-	0	0	<50% (Blood Cell Comp.)	50-75% (Brain Cell Comp.)	0.0273667312735917	0.0215034973914498	0.0219059215508517	0.0268035930446642	0.0166104944806742
cg03223580	76742630	12	BBS10	promoter	0.623529411764706	0.373529411764706	0.2	0.399019607843137	0.212912196056325	0.9	-	0.05	0	90% (Blood Cell Comp.)	50-75% (Brain Cell Comp.)	0.173729316871913	0.0369673780223049	0.0310228482260956	0.0413713598064342	0.0265271959955912
cg26279372	101036192	14	BEGAIN	promoter	-0.261764705882353	-0.0823529411764706	-0.141176470588235	-0.161764705882353	0.091460657679213	-	50-75%	0.02	0	75-90% (Blood Cell Comp.)	<50% (Brain Cell Comp.)	0.14248399275831	0.0474424375663522	0.0433238435382706	0.0588533957209986	0.0441560401110352
cg21193577	101036322	14	BEGAIN	promoter	-0.229411764705882	0.0970588235294118	-0.511764705882353	-0.214705882352941	0.304678059143062	-	50-75%	0.03	0.02	75-90% (Blood Cell Comp.)	75-90% (Brain Cell Comp.)	0.143657694587479	0.129870510854124	0.0650037757561729	0.129580880343976	0.0464170657690978
cg24526899	54424149	14	BMP4	promoter	0.3	0.338235294117647	-0.05	0.196078431372549	0.21396595574798	50-75%	-	0.02	0.01	75-90% (Blood Cell Comp.)	50-75% (Brain Cell Comp.)	0.09862208123465	0.0736742911840088	0.0481288119214546	0.0596850898242524	0.0982534009837858
cg07021181	122853573	11	BSX	promoter	0.276470588235294	-0.0794117647058823	0.423529411764706	0.206862745098039	0.258595041748813	50-75%	-	0.03	0	75-90% (Blood Cell Comp.)	<50% (Brain Cell Comp.)	0.131539374386625	0.0288389546851623	0.0234800633091008	0.0272090231782998	0.0300188276649604
cg08084655	72358213	17	BTBD17	promoter	-0.641176470588235	-0.241176470588235	-0.241176470588235	-0.374509803921569	0.23094010767585	-	0.9	0.02	0.04	75-90% (Blood Cell Comp.)	90% (Brain Cell Comp.)	0.076269757444843	0.132458026961511	0.110564927143711	0.140596057698764	0.12154943580718
cg03853809	220863382	1	C1orf115	promoter	-0.441176470588235	0.467647058823529	0.0911764705882353	0.0392156862745098	0.456634420771132	<50%	-	0.02	0.01	75-90% (Blood Cell Comp.)	50-75% (Brain Cell Comp.)	0.112832537328867	0.0657705511800129	0.0671017426829474	0.0540404004884589	0.0620129488881808
cg21785145	48635853	17	CACNA1G-AS1	intragenic	-0.429411764705882	-0.294117647058824	-0.335294117647059	-0.352941176470588	0.0693519183679505	-	0.9	0.02	0.02	75-90% (Blood Cell Comp.)	75-90% (Brain Cell Comp.)	0.0687092852410025	0.102604925723018	0.0811915008414628	0.109208479329175	0.0968079363002166
cg15573830	54159627	3	CACNA2D3	intragenic	0.1	0.394117647058824	0.264705882352941	0.252941176470588	0.147411342189902	75-90%	-	0.02	0.02	75-90% (Blood Cell Comp.)	75-90% (Brain Cell Comp.)	0.228660713908069	0.126575539672812	0.11258684917767	0.137595492566598	0.0790199580441966
cg04085339	174967695	1	CACYBP	promoter	0.144117647058824	0.311764705882353	-0.114705882352941	0.113725490196078	0.214853561889294	<50%	-	0.02	0.01	75-90% (Blood Cell Comp.)	75-90% (Brain Cell Comp.)	0.116065790729583	0.115382628778029	0.0721074334829296	0.112841805119886	0.0954886521310254
cg16743289	174968144	1	CACYBP	promoter	0.617647058823529	0.320588235294118	0.173529411764706	0.370588235294118	0.226241289572143	0.9	-	0.02	0.01	50-75% (Blood Cell Comp.)	50-75% (Brain Cell Comp.)	0.1056370204928	0.0780901509985223	0.0540691065374289	0.093488597310023	0.0582588773013451
cg07238401	14994397	11	CALCA	promoter	0.129411764705882	0.126470588235294	0.0558823529411765	0.103921568627451	0.0416291642069846	<50%	-	0.02	0.02	50-75% (Blood Cell Comp.)	75-90% (Brain Cell Comp.)	0.0977995700089167	0.0688626549303227	0.0452755132150067	0.0953417363865288	0.0249750473913711
cg07589381	10764512	1	CASZ1	intragenic	0.161764705882353	-0.211764705882353	-0.0411764705882353	-0.0303921568627451	0.186998078680555	-	<50%	0.02	0.02	50-75% (Blood Cell Comp.)	75-90% (Brain Cell Comp.)	0.0974980488759052	0.0946042781460255	0.0781048748892909	0.108558251816607	0.0513478540048944
cg18472410	42756786	5	CCDC152	promoter	-0.241176470588235	-0.152941176470588	-0.314705882352941	-0.236274509803922	0.0809936845189133	-	75-90%	0.03	0.01	75-90% (Blood Cell Comp.)	75-90% (Brain Cell Comp.)	0.16561258235692	0.0968333107773042	0.0933912433723275	0.082853313135042	0.103417516502782
cg17375267	46915776	19	CCDC8	intragenic	-0.276470588235294	-0.0382352941176471	-0.102941176470588	-0.13921568627451	0.123190478069397	-	<50%	0.02	0.01	50-75% (Blood Cell Comp.)	50-75% (Brain Cell Comp.)	0.127838333333348	0.0768655975706669	0.0668756756445613	0.0939035213941664	0.0791690352798539
cg23261715	54144380	12	CISTR-ACT, None	three_plus, intergenic	0.355882352941176	-0.341176470588235	0.155882352941176	0.0568627450980392	0.358923965371649	<50%	-	0.01	0.01	50-75% (Blood Cell Comp.)	50-75% (Brain Cell Comp.)	0.0639210370441763	0.045315002041454	0.0430383902467419	0.0443148089328314	0.0465930041984977
cg05189804	123065246	11	CLMP	intragenic	0.191176470588235	-0.279411764705882	-0.0470588235294118	-0.0450980392156863	0.235300245018257	-	<50%	0.01	0.03	50-75% (Blood Cell Comp.)	90% (Brain Cell Comp.)	0.109352363043455	0.154947539658494	0.0729745399278202	0.153368977872794	0.105892833642181
cg05833851	100548910	13	CLYBL	intragenic	-0.0176470588235294	0.0647058823529412	0.397058823529412	0.148039215686275	0.219553126937118	50-75%	-	0.01	0.01	50-75% (Blood Cell Comp.)	50-75% (Brain Cell Comp.)	0.0720401611849437	0.0973908167087256	0.0993914429184816	0.0809096215602511	0.0638830993368111
cg22524514	65779676	11	CST6	promoter	0.05	0.214705882352941	-0.0882352941176471	0.0588235294117647	0.151663212757103	<50%	-	0.02	0.01	50-75% (Blood Cell Comp.)	50-75% (Brain Cell Comp.)	0.13744980541332	0.0669261667282349	0.0605492988595368	0.083339437237924	0.0481401808425264
cg08167066	10220455	2	CYS1	promoter	0.682352941176471	0.102941176470588	0.505882352941176	0.430392156862745	0.296990867785301	0.9	-	0	0	<50% (Blood Cell Comp.)	<50% (Brain Cell Comp.)	0.031809595903148	0.0230323437670851	0.0241974783766749	0.0164259950033455	0.0249097187917643
cg16938805	20182063	11	DBX1	promoter	-0.302941176470588	0.00294117647058824	-0.223529411764706	-0.174509803921569	0.158723643245198	-	50-75%	0.03	0.01	75-90% (Blood Cell Comp.)	50-75% (Brain Cell Comp.)	0.13003004069018	0.0746755914849402	0.0467908479278202	0.0913964515258725	0.0599632291360629
cg19002763	21910390	8	DMTN	promoter	0.514705882352941	-0.241176470588235	-0.402941176470588	-0.0431372549019608	0.489830255654032	-	<50%	0.02	0.02	50-75% (Blood Cell Comp.)	75-90% (Brain Cell Comp.)	0.113751406283764	0.0997398773063345	0.0735577021346708	0.101983401716469	0.0776657196200253
cg23288337	233250701	2	ECEL1P2, None	three_plus, intergenic	-0.0411764705882353	-0.326470588235294	-0.141176470588235	-0.169607843137255	0.144756487245889	-	50-75%	0.02	0.01	75-90% (Blood Cell Comp.)	50-75% (Brain Cell Comp.)	0.0887145559026635	0.113940194877738	0.106850316226981	0.114729997356623	0.0889103417713069
cg20007836	37844870	17	ERBB2, PGAP3	intragenic, promoter	-0.0676470588235294	0.00588235294117647	-0.0705882352941176	-0.0441176470588235	0.0433262348901654	-	<50%	0.03	0	75-90% (Blood Cell Comp.)	50-75% (Brain Cell Comp.)	0.141773602655974	0.0715615126195695	0.07332733994173	0.0709070430978835	0.0653701298576323
cg14614094	133567903	9	EXOSC2	promoter	0.05	0.341176470588235	-0.188235294117647	0.0676470588235294	0.265146691787942	<50%	-	0.03	0.02	75-90% (Blood Cell Comp.)	75-90% (Brain Cell Comp.)	0.110316989523411	0.0753484520975733	0.0476465723745004	0.118210635377071	0.0741050187616409
cg16457797	176829109	5	F12, PFN3	three_plus, promoter	0.385294117647059	0.205882352941176	-0.0529411764705882	0.179411764705882	0.220313554471206	50-75%	-	0.01	0.04	50-75% (Blood Cell Comp.)	90% (Brain Cell Comp.)	0.0787150538876146	0.176792899827573	0.148047168043779	0.207709369850463	0.120918208151726
cg23579062	34457500	9	FAM219A, DNAI1	intragenic, promoter	0.279411764705882	-0.120588235294118	-0.102941176470588	0.0186274509803921	0.226018137292644	<50%	-	0.03	0.01	75-90% (Blood Cell Comp.)	50-75% (Brain Cell Comp.)	0.108533875258535	0.0525547028106688	0.0436193544212735	0.042083301612291	0.0591636474105475
cg04464446	68452845	11	GAL	intragenic	-0.0558823529411765	0.220588235294118	-0.0764705882352941	0.0294117647058824	0.165883395908277	<50%	-	0.03	0.03	75-90% (Blood Cell Comp.)	90% (Brain Cell Comp.)	0.123328389337217	0.130301758766953	0.0868445385991341	0.176601254349979	0.0752721572141714
cg06414073	100967130	12	GAS2L3	promoter	0.561764705882353	0.347058823529412	0.620588235294118	0.509803921568627	0.143977522915765	0.9	-	0.02	0	50-75% (Blood Cell Comp.)	<50% (Brain Cell Comp.)	0.0863547434954884	0.0612175102984786	0.0521779759700489	0.0548452589466521	0.0710449516162504
cg19716816	70056267	2	GMCL1	promoter	0.238235294117647	0.158823529411765	0.464705882352941	0.287254901960784	0.158723643245198	75-90%	-	0.02	0.01	50-75% (Blood Cell Comp.)	50-75% (Brain Cell Comp.)	0.117351637071393	0.069598928784825	0.0615263477009369	0.0563211855610931	0.0561007279561775
cg05349837	54430991	12	HOXC4	intragenic	-0.0852941176470588	0.123529411764706	-0.264705882352941	-0.0754901960784314	0.194303238671533	-	<50%	0.02	0.04	50-75% (Blood Cell Comp.)	90% (Brain Cell Comp.)	0.120479855014606	0.153587493716021	0.104394399294634	0.215617531021892	0.0855483153446147
cg15772924	54413384	12	HOXC4, HOXC5, HOXC6	intragenic, intragenic, intragenic	0.261764705882353	-0.138235294117647	-0.0470588235294118	0.0254901960784314	0.20963663845937	<50%	-	0.04	0.01	90% (Blood Cell Comp.)	50-75% (Brain Cell Comp.)	0.261277401464576	0.0647740351898817	0.0517484663271137	0.0847440702261001	0.0481436830933954
cg10062316	88245032	4	HSD17B13	promoter	-0.391176470588235	-0.388235294117647	-0.05	-0.276470588235294	0.196134795820344	-	75-90%	0.01	0.01	50-75% (Blood Cell Comp.)	50-75% (Brain Cell Comp.)	0.0442040730235862	0.0437593505948926	0.0434367246856164	0.0439603116645864	0.038794785503242
cg13385210	38599271	17	IGFBP4	promoter	0.0470588235294118	0.161764705882353	-0.185294117647059	0.00784313725490195	0.176821546438466	<50%	-	0.05	0.01	90% (Blood Cell Comp.)	50-75% (Brain Cell Comp.)	0.175026987775266	0.0963275189411008	0.0647706953090772	0.102459719179792	0.0747192462702506
cg27532360	42452994	17	ITGA2B	intragenic	-0.0676470588235294	-0.311764705882353	0.0176470588235294	-0.120588235294118	0.17096813681569	-	<50%	0.03	0.01	75-90% (Blood Cell Comp.)	50-75% (Brain Cell Comp.)	0.110288726159427	0.0536759137180487	0.0434376413512366	0.0579837254764701	0.0456559879100791
cg01637609	42461342	17	ITGA2B	intragenic	-0.0735294117647059	0.152941176470588	0.205882352941176	0.0950980392156863	0.14841531241631	<50%	-	0.01	0	<50% (Blood Cell Comp.)	50-75% (Brain Cell Comp.)	0.0243702694001657	0.0523560950973196	0.050781215615414	0.0255143920830914	0.0497287919539658
cg01923099	2889875	11	KCNQ1DN	promoter	-0.241176470588235	0.235294117647059	0.00294117647058824	-0.000980392156862757	0.238259500101668	-	<50%	0.01	0.03	<50% (Blood Cell Comp.)	90% (Brain Cell Comp.)	0.0187444695688802	0.128948536539241	0.0850056663658119	0.153832806864789	0.0863303005896825
cg22167400	26633978	17	KRT18P55	intragenic	0.461764705882353	0.141176470588235	0.638235294117647	0.413725490196078	0.251987486187162	0.9	-	0.02	0.01	50-75% (Blood Cell Comp.)	50-75% (Brain Cell Comp.)	0.115525599303766	0.0796403156579351	0.0464495683048929	0.0856886142575458	0.0590190414877028
cg25259712	88433872	10	LDB3	intragenic	0.235294117647059	-0.426470588235294	-0.0705882352941176	-0.0872549019607843	0.331197018134558	-	<50%	0.02	0.04	50-75% (Blood Cell Comp.)	90% (Brain Cell Comp.)	0.0731554951475586	0.131775940035751	0.100169141038456	0.179230993109492	0.0954457244348208
cg18876007	75606694	1	LHX8	intragenic	0.326470588235294	-0.0588235294117647	0	0.0892156862745098	0.207563166967143	<50%	-	0.05	0	90% (Blood Cell Comp.)	<50% (Brain Cell Comp.)	0.244877581084105	0.0564563565253359	0.0506560010525618	0.0589242720331722	0.0268976924201757
cg16813662	100650387	13	LINC00554	promoter	-0.00588235294117647	0.482352941176471	0.176470588235294	0.217647058823529	0.246708435006009	50-75%	-	0.03	0	75-90% (Blood Cell Comp.)	<50% (Brain Cell Comp.)	0.112419859562797	0.0355954101936207	0.022681326434363	0.044102529451107	0.0286031979887407
cg23564243	46441127	22	LINC00899	promoter	0.514705882352941	0.211764705882353	0.0205882352941176	0.249019607843137	0.249156593478515	75-90%	-	0.05	0.01	90% (Blood Cell Comp.)	50-75% (Brain Cell Comp.)	0.179984725599097	0.0892715695094298	0.0969844210007925	0.0721395373575704	0.0596086440491786
cg08961287	89919993	15	LINC00925	promoter	-0.414705882352941	-0.229411764705882	-0.441176470588235	-0.361764705882353	0.115382619093724	-	0.9	0.02	0.04	75-90% (Blood Cell Comp.)	90% (Brain Cell Comp.)	0.119489450010798	0.176319411256209	0.0856231626621577	0.174072011682479	0.141872492925563
cg20467658	89933347	15	LINC00925	intragenic	0.0205882352941176	-0.352941176470588	-0.329411764705882	-0.220588235294118	0.20919602237745	-	50-75%	0.02	0.01	50-75% (Blood Cell Comp.)	75-90% (Brain Cell Comp.)	0.139122352628068	0.0913963866352342	0.05624200109708	0.10689347710844	0.0616460486988913
cg25701444	54521977	12	LOC400043	intragenic	-0.405882352941176	-0.182352941176471	0.191176470588235	-0.132352941176471	0.301653459599888	-	<50%	0.02	0.01	75-90% (Blood Cell Comp.)	50-75% (Brain Cell Comp.)	0.124209232744125	0.0607196724245036	0.0568857117004582	0.0619074642140729	0.039352078412476
cg23975887	56516504	7	LOC650226	promoter	-0.335294117647059	-0.341176470588235	-0.138235294117647	-0.27156862745098	0.115507505610521	-	75-90%	0.03	0.01	75-90% (Blood Cell Comp.)	50-75% (Brain Cell Comp.)	0.145001329929144	0.103232457658292	0.107729824647582	0.0976079065004698	0.0820793435991072
cg19600115	26666855	3	LRRC3B	intragenic	0.582352941176471	0.170588235294118	0.0323529411764706	0.261764705882353	0.286111624356116	75-90%	-	0.01	0.03	50-75% (Blood Cell Comp.)	75-90% (Brain Cell Comp.)	0.120365561039109	0.110139981386594	0.0799657478830025	0.134105071161656	0.0570713903216334
cg16374663	41805031	15	LTK	intragenic	-0.0264705882352941	0.258823529411765	0.105882352941176	0.112745098039216	0.142770817549365	<50%	-	0.02	0	50-75% (Blood Cell Comp.)	50-75% (Brain Cell Comp.)	0.0896283097941095	0.0541628046049167	0.0555734753079602	0.0488118529117712	0.0424031833537991
cg19438887	90293408	15	MESP1	intragenic	0.582352941176471	0.391176470588235	0.0441176470588235	0.33921568627451	0.272853899162813	75-90%	-	0.05	0.01	90% (Blood Cell Comp.)	75-90% (Brain Cell Comp.)	0.163746339914645	0.0870683960009885	0.069094240895877	0.137358167997676	0.0638201469905312
cg17457912	1617102	17	MIR22, MIR22HG, MIR22	three_plus, intragenic, promoter	0.232352941176471	0.0970588235294118	0.308823529411765	0.212745098039216	0.107235364030395	50-75%	-	0.05	0.04	90% (Blood Cell Comp.)	90% (Brain Cell Comp.)	0.157115119777872	0.162835436688551	0.0865831148916751	0.196023089323053	0.0800745901106584
cg11138095	49794053	13	MLNR	promoter	0.220588235294118	0.514705882352941	0.355882352941176	0.363725490196078	0.147215602703498	0.9	-	0.02	0.01	75-90% (Blood Cell Comp.)	50-75% (Brain Cell Comp.)	0.119662193117117	0.0807556374809912	0.063507065332888	0.0667968878675085	0.0663843817509397
cg15078122	50969551	19	MYBPC2	three_plus	0.0558823529411765	0.302941176470588	0.388235294117647	0.249019607843137	0.172613067435801	75-90%	-	0.03	0.04	75-90% (Blood Cell Comp.)	90% (Brain Cell Comp.)	0.153516943761198	0.131872864486402	0.125216187839174	0.15923258770533	0.107383245975489
cg13707560	137474700	5	NME5	intragenic	0.379411764705882	0.0941176470588235	-0.320588235294118	0.0509803921568628	0.351988092228072	<50%	-	0.04	0	75-90% (Blood Cell Comp.)	<50% (Brain Cell Comp.)	0.138847499271391	0.021519562385994	0.0227359396645287	0.0145199741253109	0.0233269559154182
cg14867085	17623131	11	OTOG	intragenic	0.3	0.541176470588235	0.379411764705882	0.406862745098039	0.122909274404812	0.9	-	0.02	0.01	50-75% (Blood Cell Comp.)	50-75% (Brain Cell Comp.)	0.136251895195046	0.0900768417802107	0.0799948760630013	0.0606228377759364	0.0948165290546674
cg26397250	642765	4	PDE6B	intragenic	0.132352941176471	0.226470588235294	0.0117647058823529	0.123529411764706	0.107624555667835	50-75%	-	0.01	0	50-75% (Blood Cell Comp.)	<50% (Brain Cell Comp.)	0.0797459736026734	0.0892202734459632	0.0901878157674971	0.0955554731689223	0.0740174743494011
cg17724687	7887346	1	PER3	intragenic	0.608823529411765	0.379411764705882	0.467647058823529	0.485294117647059	0.115719503370035	0.9	-	0.02	0.01	75-90% (Blood Cell Comp.)	50-75% (Brain Cell Comp.)	0.230078956383755	0.0960760391600893	0.0963962399594751	0.0762214066341751	0.0942478673757605
cg23928726	2344998	1	PEX10	promoter	0.161764705882353	0.505882352941176	-0.00882352941176471	0.219607843137255	0.262182966128231	50-75%	-	0.02	0.02	75-90% (Blood Cell Comp.)	75-90% (Brain Cell Comp.)	0.0857438801437083	0.100092807074637	0.0796305600455082	0.131821334575167	0.0602185679144911
cg20823695	2345410	1	PEX10	promoter	0.0411764705882353	0.0823529411764706	0.0970588235294118	0.0735294117647059	0.0289672288288121	<50%	-	0.02	0	50-75% (Blood Cell Comp.)	<50% (Brain Cell Comp.)	0.0655459951373838	0.0735276791554721	0.0791864255774546	0.0517214826415253	0.0507850662969108
cg20095656	176827793	5	PFN3	promoter	-0.311764705882353	-0.138235294117647	-0.45	-0.3	0.156214961469288	-	75-90%	0.01	0.03	50-75% (Blood Cell Comp.)	75-90% (Brain Cell Comp.)	0.0610939677963419	0.159998743421219	0.0862893212907649	0.206277045431511	0.158103208238208
cg04284140	44163975	7	POLD2	promoter	0.361764705882353	0.555882352941176	0.376470588235294	0.431372549019608	0.108079064570273	0.9	-	0.06	0.02	90% (Blood Cell Comp.)	75-90% (Brain Cell Comp.)	0.211463940800309	0.107746251078426	0.0872340130113319	0.0881409187379789	0.120531017019506
cg06618097	46999444	19	PPP5D1, PNMAL2	intragenic, promoter	0.164705882352941	0.0441176470588235	0.0705882352941176	0.0931372549019608	0.0633776327799764	<50%	-	0.01	0.01	50-75% (Blood Cell Comp.)	50-75% (Brain Cell Comp.)	0.0677033705721577	0.0633114384033308	0.0363772002747768	0.0847313678329297	0.0672694199724244
cg19379572	42876523	12	PRICKLE1	intragenic	-0.235294117647059	-0.455882352941176	-0.470588235294118	-0.387254901960784	0.131807153526949	-	0.9	0.02	0	50-75% (Blood Cell Comp.)	<50% (Brain Cell Comp.)	0.0828813812134912	0.0178016004353244	0.0147636143891579	0.0176407808694571	0.0136082910154616
cg23719534	101099284	15	PRKXP1	promoter	0.702941176470588	0.652941176470588	0.520588235294118	0.625490196078431	0.0942248164354554	0.9	-	0.02	0.01	75-90% (Blood Cell Comp.)	50-75% (Brain Cell Comp.)	0.114660651977949	0.0977501829272204	0.0927904650153917	0.0876914760557774	0.0896423832298101
cg21784396	127991421	7	PRRT4	intragenic	0.520588235294118	0.541176470588235	0.482352941176471	0.514705882352941	0.0298496810738006	0.9	-	0.02	0.01	75-90% (Blood Cell Comp.)	50-75% (Brain Cell Comp.)	0.131421599992205	0.078906135658908	0.0547078956878704	0.0991831697650972	0.0708864400591533
cg26186954	87082008	8	PSKH2	promoter	0.0705882352941176	0.202941176470588	0.152941176470588	0.142156862745098	0.0668322626162912	50-75%	-	0.04	0.01	90% (Blood Cell Comp.)	50-75% (Brain Cell Comp.)	0.156099246788964	0.0617039736029454	0.0531466832574696	0.0737514197820163	0.057247180153409
cg00079023	139492535	5	PURA	promoter	0.335294117647059	-0.0794117647058823	0.00588235294117647	0.0872549019607843	0.219000824233596	<50%	-	0.04	0.02	90% (Blood Cell Comp.)	75-90% (Brain Cell Comp.)	0.117082069329708	0.0740080915264096	0.0443271571844432	0.0891494779490987	0.067354250826046
cg01552059	49142559	3	QARS	promoter	0.247058823529412	-0.25	-0.05	-0.0176470588235294	0.250103784685852	-	<50%	0	0	<50% (Blood Cell Comp.)	<50% (Brain Cell Comp.)	0.00568566485900235	0.00688856249445474	0.00836755577491862	0.00424506638501399	0.00371020427798188
cg22373112	40307717	17	RAB5C	promoter	0.502941176470588	0.0705882352941176	-0.211764705882353	0.120588235294118	0.359966838149675	<50%	-	0.03	0.01	75-90% (Blood Cell Comp.)	50-75% (Brain Cell Comp.)	0.068737425361596	0.0739021544464279	0.0632578197109488	0.0591152244321828	0.0854279027947217
cg01424901	21948680	1	RAP1GAP	intragenic	0.0941176470588235	0.123529411764706	0.358823529411765	0.192156862745098	0.145084790068125	50-75%	-	0.02	0.02	50-75% (Blood Cell Comp.)	75-90% (Brain Cell Comp.)	0.0857057300339068	0.0845904763804686	0.0828619722475391	0.0994845343918259	0.0427557999009374
cg17330048	80257322	5	RASGRF2	intragenic	0.0970588235294118	-0.323529411764706	0.0911764705882353	-0.0450980392156863	0.241146578731027	-	<50%	0.03	0.02	75-90% (Blood Cell Comp.)	75-90% (Brain Cell Comp.)	0.166477171646963	0.0866742139975812	0.0592362710372432	0.13816379628058	0.0705592709831555
cg26725862	112404774	10	RBM20	intragenic	-0.152941176470588	-0.0411764705882353	-0.15	-0.114705882352941	0.0636953171403168	-	<50%	0.01	0.01	50-75% (Blood Cell Comp.)	50-75% (Brain Cell Comp.)	0.0534372720569299	0.0554267047882098	0.0515615520132953	0.0459918978216426	0.0514072668018498
cg14466942	17282700	6	RBM24, RBM24	intragenic, promoter	0.0235294117647059	-0.464705882352941	0.0382352941176471	-0.134313725490196	0.286222463708314	-	<50%	0.03	0.03	75-90% (Blood Cell Comp.)	75-90% (Brain Cell Comp.)	0.097045321357251	0.124515547331679	0.0706266918772398	0.131747580416813	0.102232123885874
cg08906898	34319899	20	RBM39	intragenic	0.352941176470588	0.223529411764706	0.2	0.258823529411765	0.0823529411764706	75-90%	-	0.01	0.03	50-75% (Blood Cell Comp.)	75-90% (Brain Cell Comp.)	0.0553449151207968	0.120201794714863	0.0738124284646205	0.130988616654541	0.118578709512102
cg07513768	69744528	15	RPLP1	promoter	0.8	0.538235294117647	0.641176470588235	0.659803921568627	0.13187276731357	0.9	-	0.03	0.01	75-90% (Blood Cell Comp.)	50-75% (Brain Cell Comp.)	0.186340097332243	0.111714836765274	0.0938740107231869	0.106589480926331	0.104602537491287
cg00658082	74669380	2	RTKN	promoter	0.258823529411765	0.132352941176471	0.347058823529412	0.246078431372549	0.10791886824027	75-90%	-	0.04	0.01	90% (Blood Cell Comp.)	50-75% (Brain Cell Comp.)	0.18532477221202	0.0650015359481794	0.0637991940434023	0.0651607653580344	0.0548939249221093
cg26090072	74669387	2	RTKN	promoter	0.0470588235294118	-0.05	0.144117647058824	0.0470588235294118	0.0970588235294118	<50%	-	0.05	0.01	90% (Blood Cell Comp.)	75-90% (Brain Cell Comp.)	0.185857542690766	0.0810488952048463	0.0767052286456955	0.0806078776627031	0.0751672966015448
cg05468028	30391383	21	RWDD2B	intragenic	0.170588235294118	0.314705882352941	0.232352941176471	0.23921568627451	0.0723035061470286	75-90%	-	0.02	0.01	50-75% (Blood Cell Comp.)	75-90% (Brain Cell Comp.)	0.105322528588978	0.140343084230437	0.181925991685749	0.143602984168755	0.0956578947027134
cg03607728	30391630	21	RWDD2B	promoter	0.0352941176470588	0.0470588235294118	-0.111764705882353	-0.00980392156862745	0.0884963458540922	-	<50%	0.01	0.01	50-75% (Blood Cell Comp.)	50-75% (Brain Cell Comp.)	0.0510351633579594	0.0590173979398439	0.0521739043319224	0.0593082969384981	0.052314621703693
cg07282816	26711393	17	SARM1	intragenic	0.0117647058823529	0.00882352941176471	0.0205882352941176	0.0137254901960784	0.00612254705725333	<50%	-	0.02	0.02	75-90% (Blood Cell Comp.)	75-90% (Brain Cell Comp.)	0.0878962030236842	0.111014895121748	0.0785642691720277	0.133555859090154	0.0632772864325528
cg19881928	62039009	17	SCN4A	intragenic	0.558823529411765	0.258823529411765	-0.0529411764705882	0.254901960784314	0.305901206055493	75-90%	-	0.03	0.01	75-90% (Blood Cell Comp.)	50-75% (Brain Cell Comp.)	0.0768369260388384	0.0525642725529327	0.046170030429443	0.0478851017119494	0.0487661287537515
cg11071682	210411064	1	SERTAD4	intragenic	0.0205882352941176	-0.314705882352941	-0.276470588235294	-0.190196078431373	0.183542923082341	-	50-75%	0.03	0.05	75-90% (Blood Cell Comp.)	90% (Brain Cell Comp.)	0.110899719778502	0.203625800662465	0.134753780230031	0.234823846947416	0.168622785327304
cg04874129	55690873	16	SLC6A2	intragenic	0.408823529411765	0.179411764705882	-0.220588235294118	0.122549019607843	0.318535431659661	<50%	-	0.02	0.01	50-75% (Blood Cell Comp.)	75-90% (Brain Cell Comp.)	0.12297781876105	0.0652008975658888	0.0709303430592148	0.0634413722610583	0.0563098438589378
cg05100634	45457604	18	SMAD2	promoter	-0.0323529411764706	-0.00294117647058824	0.255882352941176	0.0735294117647059	0.158605514855444	<50%	-	0.01	0	50-75% (Blood Cell Comp.)	<50% (Brain Cell Comp.)	0.0353449420431269	0.0200695427449891	0.0201737529914479	0.0187419920307279	0.018434181132651
cg23109891	38379218	22	SOX10	intragenic	-0.0205882352941176	0.45	0.00294117647058824	0.144117647058824	0.265163003990227	50-75%	-	0.03	0.07	75-90% (Blood Cell Comp.)	90% (Brain Cell Comp.)	0.0703647392811536	0.238862343796863	0.136373340524975	0.332675109134281	0.148723884783618
cg25436634	181045270	3	SOX2-OT	intragenic	0.0176470588235294	-0.170588235294118	-0.520588235294118	-0.224509803921569	0.273139084773511	-	50-75%	0.02	0.06	75-90% (Blood Cell Comp.)	90% (Brain Cell Comp.)	0.11594197236803	0.24299810366054	0.151746154009971	0.281461225007611	0.131272459760991
cg16246169	181412965	3	SOX2-OT	intragenic	0.370588235294118	-0.382352941176471	-0.05	-0.0205882352941176	0.377331277173738	-	<50%	0.02	0.01	75-90% (Blood Cell Comp.)	50-75% (Brain Cell Comp.)	0.106389192274539	0.147748567818578	0.0637409083688918	0.0945933237263976	0.0922946060864451
cg02557933	220351040	2	SPEG	intragenic	-0.179411764705882	0.135294117647059	-0.105882352941176	-0.05	0.164627081990077	-	<50%	0.01	0.01	50-75% (Blood Cell Comp.)	50-75% (Brain Cell Comp.)	0.0865844619727743	0.0710991211230104	0.0684170968338285	0.0686781771235794	0.0780399730409944
cg09468328	9352407	1	SPSB1	promoter	0.620588235294118	-0.0882352941176471	0.0705882352941176	0.200980392156863	0.371966779283348	50-75%	-	0.04	0.02	90% (Blood Cell Comp.)	75-90% (Brain Cell Comp.)	0.13463083179259	0.0733587258074889	0.0474125394178956	0.0697661476380212	0.0802995574507839
cg08772588	56000201	19	SSC5D	intragenic	0.158823529411765	0.385294117647059	0.0735294117647059	0.205882352941176	0.16112171676238	50-75%	-	0.04	0.01	90% (Blood Cell Comp.)	75-90% (Brain Cell Comp.)	0.196186716896019	0.114579597722458	0.082210435921296	0.129681824251821	0.0992721663771945
cg11565911	72233249	12	TBC1D15	promoter	0.370588235294118	-0.0411764705882353	0.0882352941176471	0.13921568627451	0.210563039351511	50-75%	-	0.02	0.01	75-90% (Blood Cell Comp.)	50-75% (Brain Cell Comp.)	0.149269827585716	0.100845557061355	0.0871060591584727	0.112407271529783	0.0944473671834037
cg22656420	74740238	2	TLX2	promoter	-0.0470588235294118	-0.0617647058823529	-0.158823529411765	-0.0892156862745098	0.0607289437880336	-	<50%	0.03	0	75-90% (Blood Cell Comp.)	50-75% (Brain Cell Comp.)	0.106767855447965	0.0536166158567551	0.0410507314333211	0.0519589859794114	0.0473376082962047
cg13296371	4250746	4	TMEM128	promoter	0.0176470588235294	0.0941176470588235	-0.0147058823529412	0.0323529411764706	0.0558823529411765	<50%	-	0.02	0.01	50-75% (Blood Cell Comp.)	50-75% (Brain Cell Comp.)	0.12408835003159	0.0382809231688298	0.0322540419209163	0.0437879084960291	0.0317534065540426
cg04240553	67188614	16	TRADD	intragenic	-0.00588235294117647	-0.391176470588235	-0.311764705882353	-0.236274509803922	0.203437869019822	-	75-90%	0.02	0.02	75-90% (Blood Cell Comp.)	75-90% (Brain Cell Comp.)	0.106662706525134	0.091858420345705	0.0561523462866126	0.112803531077445	0.0744299915927306
cg11798891	143485435	8	TSNARE1	promoter	-0.438235294117647	0.102941176470588	-0.0117647058823529	-0.115686274509804	0.285162694613228	-	<50%	0.03	0.01	75-90% (Blood Cell Comp.)	50-75% (Brain Cell Comp.)	0.141043274530672	0.0751119417211502	0.0514409928156299	0.0640834987311797	0.0826148256570596
cg05444548	75119064	10	TTC18	promoter	0.0705882352941176	0.173529411764706	0.129411764705882	0.124509803921569	0.0516453615335919	50-75%	-	0.01	0.01	50-75% (Blood Cell Comp.)	50-75% (Brain Cell Comp.)	0.083220240754369	0.0788181854978118	0.0512978931720783	0.0789027214803242	0.071902763398669
cg06599908	54931632	19	TTYH1	intragenic	0.217647058823529	-0.179411764705882	-0.0852941176470588	-0.0156862745098039	0.207479797101563	-	<50%	0.05	0.01	90% (Blood Cell Comp.)	50-75% (Brain Cell Comp.)	0.200704563737142	0.0716856517613245	0.0760296062583498	0.0592079703282428	0.0607789489452457
cg14063331	17717790	19	UNC13A	intragenic	0.126470588235294	-0.138235294117647	0.176470588235294	0.0549019607843137	0.169119778332692	<50%	-	0.01	0.04	50-75% (Blood Cell Comp.)	90% (Brain Cell Comp.)	0.0654082388175021	0.158638204353319	0.107761561664478	0.18553067341515	0.100902349536364
cg12309479	48647426	3	UQCRC1	promoter	0.214705882352941	-0.05	0.211764705882353	0.125490196078431	0.151986082650657	50-75%	-	0.02	0	50-75% (Blood Cell Comp.)	50-75% (Brain Cell Comp.)	0.0863670380760131	0.0470989182782685	0.0395597865839531	0.0455368615491196	0.0409391918254743
cg27181253	113051846	1	WNT2B	intragenic	-0.102941176470588	0.164705882352941	0.620588235294118	0.227450980392157	0.365822925632209	50-75%	-	0.02	0	75-90% (Blood Cell Comp.)	<50% (Brain Cell Comp.)	0.0838684378518137	0.109898981956032	0.102351556296736	0.0833193565682843	0.118635412747316
cg00039057	30162510	22	ZMAT5, UQCR10	intragenic, promoter	0.185294117647059	0.141176470588235	-0.188235294117647	0.046078431372549	0.204117081990516	<50%	-	0.03	0.01	75-90% (Blood Cell Comp.)	50-75% (Brain Cell Comp.)	0.129556283657075	0.0564799122780725	0.0455591239758116	0.0435110150862637	0.0578026788958018
cg12957265	57026014	15	ZNF280D	promoter	0.208823529411765	0.264705882352941	0.332352941176471	0.268627450980392	0.0618580060954798	75-90%	-	0.03	0.01	75-90% (Blood Cell Comp.)	50-75% (Brain Cell Comp.)	0.142566592272075	0.0582805136981441	0.0427508124630621	0.0520921105484949	0.0732155129858177
cg27086690	57026064	15	ZNF280D	promoter	0.114705882352941	-0.0764705882352941	0.197058823529412	0.0784313725490196	0.140326279866683	<50%	-	0.02	0.04	50-75% (Blood Cell Comp.)	90% (Brain Cell Comp.)	0.104538101451741	0.161901746485322	0.0839065986313838	0.164354657300477	0.134645465000231
cg23657179	77165025	10	ZNF503-AS2	intragenic	0.0529411764705882	-0.0794117647058823	-0.0441176470588235	-0.0235294117647059	0.0685363541043002	-	<50%	0.05	0.01	90% (Blood Cell Comp.)	75-90% (Brain Cell Comp.)	0.235024898972993	0.133811265969953	0.105021972109234	0.143338597171671	0.121012386583286
cg17953385	77167715	10	ZNF503-AS2	intragenic	0.144117647058824	-0.182352941176471	-0.479411764705882	-0.172549019607843	0.311880296736589	-	50-75%	0.01	0.02	50-75% (Blood Cell Comp.)	75-90% (Brain Cell Comp.)	0.06227543735518	0.116938246576233	0.0736863501396541	0.141285182327627	0.0758159532988991
cg18758483	10661702	2	None	intergenic	-0.111764705882353	0.1	0.405882352941176	0.131372549019608	0.260245647420189	50-75%	-	0.01	0	<50% (Blood Cell Comp.)	<50% (Brain Cell Comp.)	0.0429424193668905	0.0338835692873258	0.0279637372797901	0.0263787985320892	0.048047263068795
cg15426459	11813211	8	None	intergenic	0.0558823529411765	0.0764705882352941	-0.497058823529412	-0.12156862745098	0.325346944616659	-	<50%	0.02	0.02	50-75% (Blood Cell Comp.)	75-90% (Brain Cell Comp.)	0.109786113738695	0.0872256133042345	0.0643222615602047	0.0936042969202967	0.0621988053690354
cg17758363	13199787	20	None	intergenic	-0.185294117647059	-0.320588235294118	-0.455882352941176	-0.320588235294118	0.135294117647059	-	0.9	0.02	0.03	75-90% (Blood Cell Comp.)	90% (Brain Cell Comp.)	0.186186833755557	0.132963071039575	0.120030145643748	0.123419381862076	0.0909172945080243
cg13410002	20353861	20	None	intergenic	-0.414705882352941	-0.247058823529412	-0.3	-0.320588235294118	0.0856988369666674	-	0.9	0.02	0.01	50-75% (Blood Cell Comp.)	75-90% (Brain Cell Comp.)	0.13911734474135	0.0854261357152657	0.0687852059523433	0.0615295175663158	0.0736228411929396
cg09404429	21367130	17	None	intergenic	0.252941176470588	0.620588235294118	0.402941176470588	0.425490196078431	0.184857874269272	0.9	-	0.02	0.01	50-75% (Blood Cell Comp.)	50-75% (Brain Cell Comp.)	0.0861469884429049	0.0659463084122711	0.0512245696404409	0.0528173294245775	0.0743721291198004
cg20794351	21908746	8	None	intergenic	-0.0852941176470588	-0.0676470588235294	-0.132352941176471	-0.0950980392156863	0.0334484747239843	-	<50%	0.01	0.01	50-75% (Blood Cell Comp.)	50-75% (Brain Cell Comp.)	0.0609299148879253	0.0750387807225978	0.073414131964832	0.0614306121606363	0.0812485237949565
cg12168054	22560922	8	None	intergenic	0.0794117647058823	0.179411764705882	0.00588235294117647	0.0882352941176471	0.0871005464409461	<50%	-	0.04	0.03	90% (Blood Cell Comp.)	90% (Brain Cell Comp.)	0.165698848302682	0.115544371852419	0.0783528722527298	0.128305747642942	0.0882974833459081
cg02992762	35300077	7	None	intergenic	0.311764705882353	0.179411764705882	0.570588235294118	0.353921568627451	0.198966476052748	75-90%	-	0.03	0.02	75-90% (Blood Cell Comp.)	75-90% (Brain Cell Comp.)	0.179544557185569	0.125035882548403	0.0565074103993106	0.0978083292735569	0.105043866116479
cg12837463	35300228	7	None	intergenic	-0.482352941176471	-0.0441176470588235	0.0382352941176471	-0.162745098039216	0.279834561439862	-	50-75%	0.03	0.04	75-90% (Blood Cell Comp.)	90% (Brain Cell Comp.)	0.120040865603801	0.130039457579513	0.0877097374452791	0.15962429036662	0.118901885898079
cg07077978	38508155	1	None	intergenic	-0.135294117647059	0.417647058823529	0.0588235294117647	0.113725490196078	0.280529241136537	<50%	-	0.05	0.04	90% (Blood Cell Comp.)	90% (Brain Cell Comp.)	0.154409962522434	0.181769398050853	0.126548510574428	0.203102122801027	0.0860325246092442
cg06928703	41417317	22	None	intergenic	0.0705882352941176	0.664705882352941	0.394117647058824	0.376470588235294	0.297451691288718	0.9	-	0.01	0.01	50-75% (Blood Cell Comp.)	50-75% (Brain Cell Comp.)	0.046935603718247	0.0686500573780457	0.0583434406270971	0.0711697380513684	0.0467651826534181
cg04637454	41651066	6	None	intergenic	0.0764705882352941	0.294117647058824	0.164705882352941	0.17843137254902	0.109470783154571	50-75%	-	0.06	0.01	90% (Blood Cell Comp.)	50-75% (Brain Cell Comp.)	0.205042082535879	0.0772815793275718	0.0766752260749493	0.0636593959677992	0.064311152250443
cg18402261	48021977	17	None	intergenic	0.302941176470588	-0.158823529411765	0.0264705882352941	0.0568627450980392	0.232377759905571	<50%	-	0.01	0.02	50-75% (Blood Cell Comp.)	75-90% (Brain Cell Comp.)	0.0408740740504173	0.0707741485665057	0.0618431029080341	0.0955223615881965	0.0402653901018182
cg06769994	48288538	17	None	intergenic	-0.0823529411764706	0.0147058823529412	0.417647058823529	0.116666666666667	0.265135816428868	<50%	-	0.03	0.03	75-90% (Blood Cell Comp.)	90% (Brain Cell Comp.)	0.126401821256432	0.145326526653447	0.149963172418556	0.143137131930398	0.127803013745179
cg02525826	55091178	4	None	intergenic	-0.0911764705882353	-0.164705882352941	-0.294117647058824	-0.183333333333333	0.102744910941305	-	50-75%	0.01	0.02	50-75% (Blood Cell Comp.)	75-90% (Brain Cell Comp.)	0.0807921388827614	0.127083835030462	0.119691802681765	0.13149796026592	0.0649318606142346
cg13607218	71118823	2	None	intergenic	-0.370588235294118	-0.144117647058824	0.358823529411765	-0.0519607843137255	0.373336371300871	-	<50%	0.03	0.02	75-90% (Blood Cell Comp.)	75-90% (Brain Cell Comp.)	0.177394770197823	0.133315579864494	0.0802712706324181	0.148476934281041	0.0831616189055226
cg04912710	72460643	8	None	intergenic	0.273529411764706	-0.0147058823529412	0.15	0.136274509803922	0.144607012294057	50-75%	-	0.03	0	75-90% (Blood Cell Comp.)	50-75% (Brain Cell Comp.)	0.145070132462175	0.068117302461871	0.0527025144825933	0.0555552232064651	0.05660036112751
cg18824027	76781080	14	None	intergenic	0.00294117647058824	0.0823529411764706	0.235294117647059	0.106862745098039	0.118099619747671	<50%	-	0.03	0.02	75-90% (Blood Cell Comp.)	75-90% (Brain Cell Comp.)	0.152245355878619	0.108111751708372	0.0730869129207581	0.114197805578368	0.0683267557293433
cg27629992	77255129	5	None	intergenic	-0.129411764705882	-0.0411764705882353	0.205882352941176	0.0117647058823529	0.173803372972872	<50%	-	0.03	0.05	75-90% (Blood Cell Comp.)	90% (Brain Cell Comp.)	0.159622801775174	0.192961760177458	0.112392990584523	0.222671123369213	0.0870300313433938
cg01247464	103673397	14	None	intergenic	-0.244117647058824	0.0382352941176471	0.0294117647058823	-0.0588235294117647	0.160530047635238	-	<50%	0.02	0	75-90% (Blood Cell Comp.)	<50% (Brain Cell Comp.)	0.0927847376957344	0.0536020036064201	0.0336011165155185	0.0468353620521907	0.0520783862373575
cg23058405	105072537	3	None	intergenic	0.347058823529412	0.514705882352941	0.373529411764706	0.411764705882353	0.0901267849767327	0.9	-	0.07	0.01	90% (Blood Cell Comp.)	50-75% (Brain Cell Comp.)	0.270327094533678	0.174735782907131	0.190053814052599	0.157773664282698	0.129114059071521
cg19966745	134965215	10	None	intergenic	-0.235294117647059	-0.426470588235294	-0.329411764705882	-0.330392156862745	0.0955920059588119	-	0.9	0.02	0.04	75-90% (Blood Cell Comp.)	90% (Brain Cell Comp.)	0.119105076436868	0.135442097871536	0.0961553442862245	0.172091841049815	0.0686827325591618
cg11334165	145758782	5	None	intergenic	-0.1	-0.0352941176470588	0.0411764705882353	-0.0313725490196078	0.0706698874154514	-	<50%	0.02	0.05	75-90% (Blood Cell Comp.)	90% (Brain Cell Comp.)	0.135031556093611	0.16637374766612	0.108623274401329	0.217652608855288	0.0937444616153388
cg03618918	160865097	1	None	intergenic	0.441176470588235	0.688235294117647	-0.0647058823529412	0.354901960784314	0.383813199470339	75-90%	-	0.02	0.01	75-90% (Blood Cell Comp.)	50-75% (Brain Cell Comp.)	0.0894913952940926	0.0962212363068765	0.08711530398185	0.0971220189429063	0.102662953531961
cg03441844	161368947	1	None	intergenic	0.352941176470588	0.676470588235294	0.429411764705882	0.486274509803922	0.169094201273336	0.9	-	0.04	0.01	75-90% (Blood Cell Comp.)	50-75% (Brain Cell Comp.)	0.278957232891329	0.161680076957884	0.129802479494956	0.158441703336982	0.160606719825697
cg11704490	162284894	2	None	intergenic	0.0235294117647059	-0.488235294117647	-0.0441176470588235	-0.169607843137255	0.278004713144517	-	50-75%	0.04	0	90% (Blood Cell Comp.)	50-75% (Brain Cell Comp.)	0.209072017140872	0.0651656987675338	0.0530334665814837	0.0598711012094698	0.0513881082362719
cg21399510	193922180	3	None	intergenic	-0.358823529411765	-0.479411764705882	0.173529411764706	-0.22156862745098	0.347436650437022	-	50-75%	0.01	0	<50% (Blood Cell Comp.)	<50% (Brain Cell Comp.)	0.0254729928248491	0.0100154251891454	0.0107994915216776	0.00762151149606933	0.00692619405298882
cg03329019	221051117	1	None	intergenic	-0.482352941176471	-0.397058823529412	-0.505882352941176	-0.461764705882353	0.0572585950997994	-	0.9	0.02	0.01	75-90% (Blood Cell Comp.)	75-90% (Brain Cell Comp.)	0.106950321321497	0.11401273660528	0.0983546198398989	0.142479596450288	0.0873130626312264
cg06951677	221061837	1	None	intergenic	0.394117647058824	-0.120588235294118	0.00588235294117647	0.0931372549019608	0.268217448666785	<50%	-	0.02	0.01	50-75% (Blood Cell Comp.)	50-75% (Brain Cell Comp.)	0.0930628588388233	0.0739901382582002	0.0759625180677623	0.092167338193462	0.0578034965100819
cg25464265	221063484	1	None	intergenic	-0.182352941176471	-0.132352941176471	-0.155882352941176	-0.156862745098039	0.02501441337681	-	50-75%	0.02	0.01	50-75% (Blood Cell Comp.)	50-75% (Brain Cell Comp.)	0.102282322767849	0.10740577387179	0.0867196582990066	0.124194289791562	0.112006366050053
cg01090821	239066990	2	None	intergenic	0.320588235294118	0.667647058823529	0.167647058823529	0.385294117647059	0.256203314592736	0.9	-	0.02	0.01	50-75% (Blood Cell Comp.)	50-75% (Brain Cell Comp.)	0.0955588970146652	0.105129173632202	0.0500296383876994	0.107050774062519	0.123832302612137
cg12691488	243053673	1	None	intergenic	0.320588235294118	0.394117647058824	0.229411764705882	0.314705882352941	0.0825103537594443	75-90%	-	0.06	0.02	90% (Blood Cell Comp.)	75-90% (Brain Cell Comp.)	0.195013633086097	0.087757058440716	0.0839055725806517	0.093608189825409	0.0503657731548216

## Sheet: ASQ psychomotor trajectories
CpG ID	Genomic Coordinate (hg19)	Chr (hg19)	Associated Genes	CpG in Feature of Gene, respectively	Cor Blood-BA7	Cor Blood- BA10	Cor Blood- BA20	Mean Cor All Brain	SD Mean Cor All Brain	Percentile of Mean Cor All Brain (positive)	Percentile of Mean Cor All Brain (negative)	Mean Change Beta with Blood Cell Composition Normalization	Mean Change Beta with Brain Cell Composition Normalization	Percentile rank of CpG Change Beta with Blood Cell Comp	Percentile rank of CpG Change Beta with Brain Cell Comp	Var in Blood	Var in All Brain	Var in BA7	Var in BA10	Var in BA20
cg17612569	27107221	21	ATP5J, GABPA	intragenic, promoter	0.470588235294118	0.452941176470588	0.247058823529412	0.390196078431372	0.124274132372477	0.9	-	0.04	0.01	75-90% (Blood Cell Comp.)	50-75% (Brain Cell Comp.)	0.133775390751733	0.141350331077535	0.129170712357974	0.144247576029515	0.136116158869085
cg00292971	143060536	7	FAM131B	promoter	0.485294117647059	0.311764705882353	0.2	0.332352941176471	0.143757051880588	75-90%	-	0.02	0.03	75-90% (Blood Cell Comp.)	75-90% (Brain Cell Comp.)	0.148531663776646	0.140346335875356	0.131163868829041	0.175614395226717	0.0713707511202319
cg17119170	133902050	11	LOC100128239	promoter	0.188235294117647	-0.0882352941176471	0.120588235294118	0.0735294117647059	0.144117647058824	<50%	-	0.01	0.02	50-75% (Blood Cell Comp.)	75-90% (Brain Cell Comp.)	0.0631731648039315	0.122755795501592	0.0735958262210595	0.1319993869892	0.0869441002597888
cg00372774	22902198	22	LOC648691, PRAME	intragenic, promoter	0.123529411764706	0.0147058823529412	-0.170588235294118	-0.0107843137254902	0.148706456315596	-	<50%	0.03	0.02	75-90% (Blood Cell Comp.)	75-90% (Brain Cell Comp.)	0.0988885004488409	0.226648131798942	0.207735972109045	0.182234700810597	0.204487456229146
cg23928726	2344998	1	PEX10	promoter	0.161764705882353	0.505882352941176	-0.00882352941176471	0.219607843137255	0.262182966128231	50-75%	-	0.02	0.02	75-90% (Blood Cell Comp.)	75-90% (Brain Cell Comp.)	0.0857438801437083	0.100092807074637	0.0796305600455082	0.131821334575167	0.0602185679144911
cg19098932	2345152	1	PEX10	promoter	0.0352941176470588	0.273529411764706	0.00882352941176471	0.105882352941176	0.145788632134044	<50%	-	0.04	0.01	75-90% (Blood Cell Comp.)	75-90% (Brain Cell Comp.)	0.185996811278008	0.106230341704153	0.10019966958412	0.106550135322694	0.0919829337814718
cg20823695	2345410	1	PEX10	promoter	0.0411764705882353	0.0823529411764706	0.0970588235294118	0.0735294117647059	0.0289672288288121	<50%	-	0.02	0	50-75% (Blood Cell Comp.)	<50% (Brain Cell Comp.)	0.0655459951373838	0.0735276791554721	0.0791864255774546	0.0517214826415253	0.0507850662969108
cg23719534	101099284	15	PRKXP1	promoter	0.702941176470588	0.652941176470588	0.520588235294118	0.625490196078431	0.0942248164354554	0.9	-	0.02	0.01	75-90% (Blood Cell Comp.)	50-75% (Brain Cell Comp.)	0.114660651977949	0.0977501829272204	0.0927904650153917	0.0876914760557774	0.0896423832298101
cg08906898	34319899	20	RBM39	intragenic	0.352941176470588	0.223529411764706	0.2	0.258823529411765	0.0823529411764706	75-90%	-	0.01	0.03	50-75% (Blood Cell Comp.)	75-90% (Brain Cell Comp.)	0.0553449151207968	0.120201794714863	0.0738124284646205	0.130988616654541	0.118578709512102
cg10334916	241508098	2	RNPEPL1	promoter	0.391176470588235	0.414705882352941	-0.25	0.185294117647059	0.37715929651554	50-75%	-	0.01	0	50-75% (Blood Cell Comp.)	50-75% (Brain Cell Comp.)	0.0563571013715824	0.0458522769512847	0.0626085987874896	0.0400309253340915	0.0410157125691427
cg08336861	35168397	19	ZNF302	promoter	0.0852941176470588	0	-0.488235294117647	-0.134313725490196	0.309457798707811	-	<50%	0	0	<50% (Blood Cell Comp.)	<50% (Brain Cell Comp.)	0.0146565977715924	0.00704628072812252	0.00432499710191395	0.00716813554161519	0.00837457864305261
cg11460509	15445421	21	None	intergenic	0.385294117647059	0.65	0.335294117647059	0.456862745098039	0.169119778332692	0.9	-	0.01	0	<50% (Blood Cell Comp.)	50-75% (Brain Cell Comp.)	0.0495777839108534	0.0694349392226052	0.0742759542912477	0.0547630838363815	0.0562165782009704
cg16843718	50322571	22	None	intergenic	0.379411764705882	0.738235294117647	0.458823529411765	0.525490196078431	0.188472583279936	0.9	-	0.03	0	75-90% (Blood Cell Comp.)	<50% (Brain Cell Comp.)	0.123155141031335	0.0516622459324609	0.0543401818825344	0.0484875026980386	0.0618502738269961
cg15594471	94883474	11	None	intergenic	0.411764705882353	-0.132352941176471	0.302941176470588	0.194117647058824	0.287919995615852	50-75%	-	0.06	0.01	90% (Blood Cell Comp.)	50-75% (Brain Cell Comp.)	0.196933236074191	0.101968412839305	0.0842019553625997	0.0803517280388415	0.0794708204254373

## Sheet: Overlap, trajectories
CpG ID	Genomic Coordinate (hg19)	Chr (hg19)	Associated Genes	CpG in Feature of Gene, respectively	Cor Blood-BA7	Cor Blood- BA10	Cor Blood- BA20	Mean Cor All Brain	SD Mean Cor All Brain	Percentile of Mean Cor All Brain (positive)	Percentile of Mean Cor All Brain (negative)	Mean Change Beta with Blood Cell Composition Normalization	Mean Change Beta with Brain Cell Composition Normalization	Percentile rank of CpG Change Beta with Blood Cell Comp	Percentile rank of CpG Change Beta with Brain Cell Comp	Var in Blood	Var in All Brain	Var in BA7	Var in BA10	Var in BA20
cg17612569	27107221	21	ATP5J, GABPA	intragenic, promoter	0.470588235294118	0.452941176470588	0.247058823529412	0.390196078431372	0.124274132372477	0.9	-	0.04	0.01	75-90% (Blood Cell Comp.)	50-75% (Brain Cell Comp.)	0.133775390751733	0.141350331077535	0.129170712357974	0.144247576029515	0.136116158869085
cg23928726	2344998	1	PEX10	promoter	0.161764705882353	0.505882352941176	-0.00882352941176471	0.219607843137255	0.262182966128231	50-75%	-	0.02	0.02	75-90% (Blood Cell Comp.)	75-90% (Brain Cell Comp.)	0.0857438801437083	0.100092807074637	0.0796305600455082	0.131821334575167	0.0602185679144911
cg20823695	2345410	1	PEX10	promoter	0.0411764705882353	0.0823529411764706	0.0970588235294118	0.0735294117647059	0.0289672288288121	<50%	-	0.02	0	50-75% (Blood Cell Comp.)	<50% (Brain Cell Comp.)	0.0655459951373838	0.0735276791554721	0.0791864255774546	0.0517214826415253	0.0507850662969108
cg23719534	101099284	15	PRKXP1	promoter	0.702941176470588	0.652941176470588	0.520588235294118	0.625490196078431	0.0942248164354554	0.9	-	0.02	0.01	75-90% (Blood Cell Comp.)	50-75% (Brain Cell Comp.)	0.114660651977949	0.0977501829272204	0.0927904650153917	0.0876914760557774	0.0896423832298101
cg08906898	34319899	20	RBM39	intragenic	0.352941176470588	0.223529411764706	0.2	0.258823529411765	0.0823529411764706	75-90%	-	0.01	0.03	50-75% (Blood Cell Comp.)	75-90% (Brain Cell Comp.)	0.0553449151207968	0.120201794714863	0.0738124284646205	0.130988616654541	0.118578709512102
